# Supplementary material for: Influence of Increased Intra-Abdominal Pressure on the Validity of Ultrasound-Derived Inferior Vena Cava Measurements for Estimating Central Venous Pressure
Source: J Clin Med. 2025 May 24;14(11):3684. doi: 10.3390/jcm14113684 (PMC12156460; doi:10.3390/jcm14113684)
Supplement: Supplementary file 1 [file jcm-14-03684-s001.zip]

Archive with 1 entries (1 files):
- jcm-3605006-supplementary.pdf
